# Supplementary material for: Post-COVID-19 Rehabilitation: Perception and Experience of Austrian Physiotherapists and Physiotherapy Students
Source: Int J Environ Res Public Health. 2021 Aug 18;18(16):8730. doi: 10.3390/ijerph18168730 (PMC8394152; doi:10.3390/ijerph18168730)
Supplement: Supplementary file 1 [file ijerph-18-08730-s001.zip]

Archive with 5 entries (5 files):
- Supplementary PDF 1.pdf
- Supplementary PDF 2.pdf
- Supplementary Table_S1.pdf
- Supplementary Table_S2.pdf
- Supplementary Table_S3.pdf
